# Supplementary material for: Radiographic and Histomorphometric Evaluation of Biomaterials Used for Lateral Sinus Augmentation: A Systematic Review on the Effect of Residual Bone Height and Vertical Graft Size on New Bone Formation and Graft Shrinkage
Source: J Clin Med. 2021 Oct 27;10(21):4996. doi: 10.3390/jcm10214996 (PMC8584826; doi:10.3390/jcm10214996)
Supplement: Supplementary file 1 [file jcm-10-04996-s001.zip]

Archive with 1 entries (1 files):
- jcm-1415471-supplementary.pdf
